# Supplementary material for: Activation of Neutrophils by Mucin–Vaterite Microparticles
Source: Int J Mol Sci. 2022 Sep 13;23(18):10579. doi: 10.3390/ijms231810579 (PMC9501559; doi:10.3390/ijms231810579)
Supplement: Supplementary file 1 [file ijms-23-10579-s001.zip]

Archive with 1 entries (1 files):
- ijms-1886865-supplementary.pdf
